# Supplementary material for: An Interaction Library for the FcεRI Signaling Network
Source: Front Immunol. 2014 Apr 15;5:172. doi: 10.3389/fimmu.2014.00172 (PMC3995055; doi:10.3389/fimmu.2014.00172)
Supplement: Supplementary file 1 [file Data_Sheet_1.ZIP]

Archive with 20 entries (17 files):
- ChylekLA_SupplementaryFiles/
- ChylekLA_SupplementaryFiles/.DS_Store
- __MACOSX/
- __MACOSX/ChylekLA_SupplementaryFiles/
- __MACOSX/ChylekLA_SupplementaryFiles/._.DS_Store
- ChylekLA_SupplementaryFiles/ChylekLA_README.txt
- __MACOSX/ChylekLA_SupplementaryFiles/._ChylekLA_README.txt
- ChylekLA_SupplementaryFiles/ChylekLA_SupplementaryFigure1.pdf
- __MACOSX/ChylekLA_SupplementaryFiles/._ChylekLA_SupplementaryFigure1.pdf
- ChylekLA_SupplementaryFiles/ChylekLA_SupplementaryFile1.bngl
- ChylekLA_SupplementaryFiles/ChylekLA_SupplementaryFile2.bngl
- ChylekLA_SupplementaryFiles/ChylekLA_SupplementaryFile3.bngl
- ChylekLA_SupplementaryFiles/ChylekLA_SupplementaryFile4.rnf
- __MACOSX/ChylekLA_SupplementaryFiles/._ChylekLA_SupplementaryFile4.rnf
- ChylekLA_SupplementaryFiles/ChylekLA_SupplementaryTable1.pdf
- __MACOSX/ChylekLA_SupplementaryFiles/._ChylekLA_SupplementaryTable1.pdf
- ChylekLA_SupplementaryFiles/File2b.bngl
- __MACOSX/ChylekLA_SupplementaryFiles/._File2b.bngl
- ChylekLA_SupplementaryFiles/File3b.bngl
- __MACOSX/ChylekLA_SupplementaryFiles/._File3b.bngl
