# Supplementary material for: An Interaction Library for the FcεRI Signaling Network
Source: Front Immunol. 2014 Apr 15;5:172. doi: 10.3389/fimmu.2014.00172 (PMC3995055; doi:10.3389/fimmu.2014.00172)
Supplement: Supplementary file 1 [file Data_Sheet_1.ZIP › ChylekLA_SupplementaryFiles/ChylekLA_README.txt]

Supplementary Files 1-3 are BioNetGen input files with .bngl extensions. 
They are plain-text files that can be processed by BioNetGen (http://bionetgen.org).

The complete libary of rules is given in Supplementary File 1. 
This file can be processed by BioNetGen to generate an XML file (named ChylekLA_SupplementaryFile1.xml),
which can then be processed by NFsim (http://emonet.biology.yale.edu/nfsim/) to produce simulation results. 
However, this file is not meant to provide a model but rather a library of rules from which models can be constructed. 
Simulation instructions that can be passed to NFsim are included in Supplementary File 4,
which is a plain-text file with a .rnf extension.

Supplementary File 2 provides an executable specification of the example model of Fig. 5. 
This file can be processed by BioNetGen to produce simulation results.

Supplementary File 3 provides an executable specification of the example model of Fig. 7.
This file can be processed by BioNetGen to produce simulation results.

A modified from of the File 2 model was used to generate Fig. 6, and a modified form of the File 3 model was used to generate Fig. 8. For both sets of simulations, an input representing a stimulus was used to control the rate of activation of Syk and Fyn. Syk and Fyn were both deactivated through first-order processes. The extra rules and parameters are below. The level of stimulus is set to a number between 0 and 1, which causes generation of active Syk and Fyn. 

Parameters: 
ksynthS  0.5*SimProteinTot # This number will be the steady-state level of active Syk when stimulus is set to 1 
kdegS 1
ksynthF 0.5*SimProteinTot # This number will be the steady-state level of active Fyn when stimulus is set to 1
kdegF 1

Rules: 
# Syk is activated
stimulus -> stimulus + Syk(cat) ksynthS
# Syk is deactivated
Syk(cat) -> zero kdegS
# Fyn is actvated
stimulus -> stimulus + Fyn(cat) ksynthF
# Fyn is deactivated
Fyn(cat) -> zero kdegF
