# Supplementary material for: An Interaction Library for the FcεRI Signaling Network
Source: Front Immunol. 2014 Apr 15;5:172. doi: 10.3389/fimmu.2014.00172 (PMC3995055; doi:10.3389/fimmu.2014.00172)
Supplement: Supplementary file 1 [file Data_Sheet_1.ZIP › ChylekLA_SupplementaryFiles/ChylekLA_SupplementaryFile1.bngl]

# References:
# Xu K, Goldstein B, Holowka D, Baird B. Kinetics of multivalent antigen DNP-BSA binding to IgE-Fc epsilon RI in relationship to the stimulated tyrosine phosphorylation of Fc epsilon RI. J Immunol. (1998) 160:3225-35.
# Faeder JR, Hlavacek WS, Reischl I, Blinov ML, Metzger H, Redondo A, Wofsy C, Goldstein B. Investigation of early events in Fc epsilon RI-mediated signaling using a detailed mathematical model. J Immunol. (2003) 170:3769-81.
# Barua D, Hlavacek WS, Lipniacki T. A computational model for early events in B cell antigen receptor signaling: analysis of the roles of Lyn and Fyn. J Immunol. (2012) 189:646-58.
# Lenoci L, Duvernay M, Satchell S, DiBenedetto E, Hamm HE. Mathematical model of PAR1-mediated activation of human platelets. Mol Biosyst.7:1129-37. (2011)


begin molecule types

# Residue numbers, where applicable, are given for rat proteins. 

# The ligand is DNP-BSA and is taken to have two virtual haptens. 
# Each hapten has two possible states, buried (b) or exposed (e).
Lig(hap~b~e,hap~b~e) 

# The receptor is a complex of FceRI and an IgE antibody.
# The "fab" components represent the two fab arms of hapten-specific IgE. 
# b_Y218 and b_Y224 are tyrosines in the ITAM of the beta subunit.
# b_Y224 is non-canonical, located between the two canonical tyrosines of the ITAM.
# Y65 and Y76 are tyrosines in the ITAM of the gamma subunit and are lumped as a single site. 
# Only one (of the two) gamma chains is considered, as a simplification. 
Rec(fab,fab,b_Y218~0~P,b_Y224~0~P,g_Y65_Y76~0~P)

# Lyn is an SFK with a unique domain (U), an SH2 domain, and an SH3 domain.
# Y397 is located in the kinase activation loop, and Y508 is the inhibitory C-terminal tyrosine. 
Lyn(U,SH3,SH2,Y397~0~P,Y508~0~P)

# Fyn is an SFK with a unique domain (U), an SH2 domain, and an SH3 domain.
# Y420 is located in the kinase activation loop, and Y531 is the inhibitory C-terminal tyrosine. 
Fyn(U,SH3,SH2,PTK,Y420~0~P,Y531~0~P)

# Syk is a kinase with tandem SH2 domains, which are lumped as a single site.
# Y346 is located in Interdomain B. 
# Y519 and Y520 are located in the activation loop of the kinase domain. These tyrosines are lumped as a single site.
Syk(tSH2,Y346~0~P,PTK,Y519_Y520~0~P)

# Pag1 is an adaptor protein with two proline-rich sequences (PRS1 and PRS2) and multiple phosphosites.
# Y165 and Y183 are lumped as a single site, as are Y386 and Y409.
# PRS1 represents the PRIP motif starting at P136. 
# PRS2 represents the PPVP motif starting at P255.
Pag1(PRS1,Y165_Y183~0~P,PRS2,Y317~0~P,Y386_Y409~0~P)

# Csk is a kinase with an SH2 domain. 
Csk(SH2)

# Lat is an adaptor protein with multiple tyrosine residues that undergo phosphorylation, of which we focus on Y136 and Y175
Lat(Y136~0~P,Y175~0~P)

# Phospholipase C gamma 1 (Plcg1)
Plcg1(SH2,SH3,PLC,Y783~0~P)

# Grb2 is an adaptor protein with an SH2 domain and two SH3 domains, of which we consider the C-terminal domain. 
Grb2(SH2,cSH3)

# Gab2 is an adaptor protein
Gab2(PRS,Y441~0~P)

# Grap2 is an adaptor protein
Grap2(SH2,SH3)

# Lcp2 is an adaptor protein
Lcp2(RxxK,PRS)

# PI 3-kinase is a heterodimeric lipid kinase that can phosphorylate the 3 position of an inositol ring.
# Its p85 subunit contains an SH2 domain.
Pi3k(p85_SH2,PI3Kc)

# Btk is a Tec family kinase
Btk(PH,PTK)

# Inpp5d is an inositol phosphatase. It is also known as Ship1. 
# It contains an SH2 domain, a C2 domain that can bind lipid species, and an inositol polyphosphate phosphatase catalytic domain (IPP) 
Inpp5d(SH2,IPP,C2)

# Phosphatidylinositol 3,4-bisphosphate, or PtdIns(3,4)P2, is a phospholipid.
# The "bind" component is a virtual site for protein interactions.
PI34P2(bind)

# Phosphatidylinositol 4,5-bisphosphate, or PtdIns(4,5)P2, is a phospholipid.
# The "bind" component is a virtual site for protein interactions.
PI45P2(bind)

# Phosphatidylinositol 3,4,5-trisphosphate, or PtdIns(3,4,5)P3, is a phospholipid.
# The "bind" component is a virtual site for protein interactions.
PI345P3(bind)

# Inositol 1,4,5-trisphosphate
IP3()

# Diacyl glycerol
DAG()

# Sink
Sink()

PI4P()
end molecule types 


begin parameters
NA		6.022e23		# Avogadro's number; molecules/mole.
celldensity	1e9			# Cells/L
Fx     		0.02	 	  	# Fraction of cell volume to simuate; unitless. 
ECFvol          1/(celldensity)		# Extracellular volume; L/cell.
simECFvol       ECFvol*Fx		# Simulated fraction of extracellular volume; L. 
Cellvol         1.4e-12			# Cytoplasmic volume; L. Value from Faeder et al. 
simCellvol	Cellvol*Fx		# Simulated fraction of cell volume; L.  
ProteinTot	3e5			# Protein copy number per cell. 
SimProteinTot	Fx*ProteinTot		# Simulated fraction of protein copy number. 
LigTot		5e4
SimLigTot	Fx*LigTot


# Exposure of hapten, forward rate constant. (Xu et al, Table I.)
lambda_p	1.7e-2	# /s

# Exposure of hapten, reverse rate constant.
# From lambda_p and ratio of forward and reverse rate constants. (Xu et al.) 
lambda_m	5.4e-2 # /s

# Ligand binding from solution, forward rate constant (Xu et al.). Set in rnf file. 
kfl	 	0	# 8e6/(NA*simECFvol) /M/s  

# Crosslinking by ligand, forward rate constant (Xu et al.). 
kxl	        1.3/SimProteinTot #/M/s 

# Ligand binding, reverse rate constant. (Xu et al.)
krl		1.4e-1  #/s

# Lyn binding receptor through unique domain, forward rate constant (Faeder et al.)
kfRecLyn1	4.2e7/(NA*simCellvol)  #/M/s

# Lyn binding receptor through unique domain, reverse rate constant (Faeder et al.)
krRecLyn1	20 #/s

# Lyn binding through SH2 domain, forward rate constant (Faeder et al.)
kfRecLyn2	kfRecLyn1 #/M/s

# Lyn binding through SH2 domain, reverse rate constant (Faeder et al.)
krRecLyn2	0.12 #/s

# Receptor phosphorylation (beta chain) by Lyn (Faeder et al.)
kpLynB1	   	30 #/s

# Receptor phosphorylation (beta chain) by activated Lyn (Faeder et al.)
kpLynB2	   	100 #/s

# Receptor phosphorylation (gamma chain) by Lyn (Faeder et al.)
kpLynG1	   1 #/s

# Receptor phosphorylation (gamma chain) by activated Lyn (Faeder et al.)
kpLynG2 	3 #/s

# Autoinhibitory Lyn intramolecular bond, forward rate constant (Barua et al.) 
kfLynIn		10 #/s

# Autoinhibitory Lyn intramolecular bond, reverse rate constant (Barua et al.) 
krLynIn		3e-4 #/s

# Binding of Syk SH2 domains to dually-phosphorylated ITAM, forward rate constant (Faeder et al.)
kfRecSyk	5.1e7/(NA*simCellvol)  #/M/s

# Binding of Syk SH2 domains to dually-phosphorylated ITAM, reverse rate constant (Faeder et al.)
krRecSyk	0.13 #/s


kpSykSyk0	100
kpSykSykP	200
kpLynSyk1	30
kpLynSyk2	100
kfPagLynSH3	8.4e6/(NA*simCellvol)
krPagLynSH3	30
kfPagLynSH3_2	1e3	
kfPagLynSH2	2.5e7/(NA*simCellvol)
kfPagLynSH2_2	1e3
krPagLyn2point	30
kpLynPag	1000
kfCskPag	2.5e4/(NA*simCellvol)
krCskPag	3e-3
kpCskLyn	1000
eff		5
kfRecFyn1	kfRecLyn1
krRecFyn1	krRecLyn1
kfRecFyn2	kfRecLyn2
krRecFyn2	krRecLyn2
kfFynIn		kfLynIn
krFynIn		krLynIn
kpFynB1		kpLynB1/eff
kpFynB2		kpLynB2/eff
kpFynG1		kpLynG1/eff
kpFynG2		kpLynG2/eff
kpFynSyk1	kpLynSyk1/eff
kpFynSyk2	kpLynSyk2/eff
kfPagFynSH3	kfPagLynSH3
krPagFynSH3	krPagLynSH3
kfPagFynSH3_2	kfPagLynSH3_2
kfPagFynSH2	kfPagLynSH2
kfPagFynSH2_2	kfPagLynSH2_2
krPagFyn2point	krPagLyn2point
kpFynPag	kpLynPag/eff
kpCskFyn	kpCskLyn

kfSykLat 	kfRecLyn1
krSykLat 	krRecLyn1
kpSykLat1	kpSykSyk0

kpSykLat2	kpSykSykP

KD_LatPlcg	62e-9
krLatPlcg	krRecLyn2
kfLatPlcg 	(krLatPlcg/KD_LatPlcg)/(NA*simCellvol)


# Parameters for IP3 generation are taken from Lenoci et al (2011) 
kfPlcgPip2 	1e9/(NA*simCellvol)
krPlcgPip2 	1
kcPlcgP 	3.2e2
kcPlcg0 	kcPlcgP/50


krLatGrb2 	krRecLyn2
kfLatGrb2 	2.5e8/(NA*simCellvol)

KD_Grb2Gab2	8e-6
krGrb2Gab2	krRecLyn2
kfGrb2Gab2 	(krGrb2Gab2/KD_Grb2Gab2)/(NA*simCellvol)

kfFynGab2 kfSykLat
krFynGab2 krSykLat
kpFynGab2 kpFynB1

kfGab2Pi3k kfRecLyn2
krGab2Pi3k krRecLyn2

kfPi3kPip2	kfPlcgPip2
krPi3kPip2 	krPlcgPip2
kpPi3k 		kcPlcgP
kfBtkPip3 	1.4e6/(NA*simCellvol)
krBtkPip3	1
kfBtkPlcg 	kfSykLat
krBtkPlcg 	krSykLat
kpBtkPlcg 	kpSykSykP
kfShipRec 	kfRecLyn2/5
krShipRec 	krRecLyn2/5
kfShipPip3 	kfPlcgPip2
krShipPip3 	krPlcgPip2
kdpShipPip3 	kcPlcgP	
kfShipPip2  	kfBtkPip3
krShipPip2 	krBtkPip3
kfLatGrap2	6.6e6/(NA*simCellvol)
krLatGrap2	1

KD_Grb2Gab2	8e-6
krGrb2Gab2	1
kfGrb2Gab2	(1/KD_Grb2Gab2)/(NA*simCellvol)

kfGrap2Lcp2	9.5e6/(NA*simCellvol)
krGrap2Lcp2	0.06

KD_Lcp2Plcg1	1e-6
krLcp2Plcg1	1
kfLcp2Plcg1	(krLcp2Plcg1/KD_Lcp2Plcg1)/(NA*simCellvol)

kPten 1

kfP5  1
krP5 1
p		1e-3
dp 		5
end parameters

begin seed species
Lig(hap~b,hap~b) SimLigTot
Rec(fab,fab,b_Y218~0,b_Y224~0,g_Y65_Y76~0) SimProteinTot
Lyn(U,SH2,SH3,Y397~0,Y508~0) SimProteinTot
Fyn(U,SH2,SH3,Y420~0,PTK,Y531~0) SimProteinTot
Syk(tSH2,Y346~0,PTK,Y519_Y520~0) SimProteinTot
Pag1(PRS1,PRS2,Y317~0,Y165_Y183~0,Y386_Y409~0) SimProteinTot
Csk(SH2) SimProteinTot
Lat(Y136~0,Y175~0) SimProteinTot
Plcg1(SH2,SH3,PLC,Y783~0) SimProteinTot
Grb2(SH2,cSH3) SimProteinTot
Gab2(PRS,Y441~0) SimProteinTot
PI45P2(bind) SimProteinTot
Pi3k(PI3Kc,p85_SH2) SimProteinTot
Btk(PH,PTK) SimProteinTot
Inpp5d(SH2,C2,IPP) SimProteinTot 
Grap2(SH2,SH3) SimProteinTot
Lcp2(RxxK,PRS) SimProteinTot
PI4P()	       SimProteinTot
Sink()	       SimProteinTot
end seed species

begin reaction rules


# Haptens are transiently exposed. 
Lig(hap~b) <-> Lig(hap~e) lambda_p,lambda_m

# Binding from solution when a hapten is exposed. Does not depend on state of second hapten. 
Lig(hap~e,hap~e) + Rec(fab) -> Lig(hap~e,hap~e!1).Rec(fab!1) kfl
Lig(hap~b,hap~e) + Rec(fab) -> Lig(hap~b,hap~e!1).Rec(fab!1) kfl

# Receptor crosslinking when both haptens are exposed. 
Lig(hap~e,hap~e!1).Rec(fab!1) + Rec(fab) -> \
Lig(hap~e!2,hap~e!1).Rec(fab!1).Rec(fab!2) kxl

# Dissociation of hapten from receptor site
Lig(hap~e!1).Rec(fab!1) -> Lig(hap~e) + Rec(fab) krl

# Lyn unique domain binds receptor 
Rec(b_Y218~0) + Lyn(U,SH3,SH2) -> \
Rec(b_Y218~0!1).Lyn(U!1,SH3,SH2) kfRecLyn1

# Lyn unique domain dissociates from receptor 
Rec(b_Y218~0!1).Lyn(U!1) -> \
Rec(b_Y218~0) + Lyn(U) krRecLyn1

# Lyn SH2 domain binds receptor 
Rec(b_Y218~P) + Lyn(U,SH3,SH2) -> \
Rec(b_Y218~P!1).Lyn(U,SH3,SH2!1) kfRecLyn2

# Lyn SH2 domain dissociates from receptor 
Rec(b_Y218~P!1).Lyn(SH2!1) ->\
Rec(b_Y218~P) + Lyn(SH2) krRecLyn2

# Lyn SH2 domain binds Lyn pY508, forming an intramolecular bond  
Lyn(U,SH3,SH2,Y508~P) -> \
Lyn(U,SH3,SH2!1,Y508~P!1) kfLynIn

# Lyn SH2 dissociates from Lyn pY508
Lyn(SH2!1,Y508~P!1) -> \
Lyn(SH2,Y508~P) krLynIn

## Lyn phosphorylates Y218 in the beta subunit of the receptor. 
# Lyn bound by its unqiue domain
Lyn(U!1).Rec(b_Y218~0!1,fab!2).Lig(hap~e!2,hap~e!3).Rec(fab!3,b_Y218~0) -> \
Lyn(U!1).Rec(b_Y218~0!1,fab!2).Lig(hap~e!2,hap~e!3).Rec(fab!3,b_Y218~P) kpLynB1

# Lyn bound by its SH2 domain
Lyn(SH2!1).Rec(b_Y218~P!1,fab!2).Lig(hap~e!2,hap~e!3).Rec(fab!3,b_Y218~0) -> \
Lyn(SH2!1).Rec(b_Y218~P!1,fab!2).Lig(hap~e!2,hap~e!3).Rec(fab!3,b_Y218~P) kpLynB2

## Lyn phosphorylates Y224 in the beta subunit of the receptor. 
# Lyn bound by its unqiue domain
Lyn(U!1).Rec(b_Y218~0!1,fab!2).Lig(hap~e!2,hap~e!3).Rec(fab!3,b_Y224~0) ->\
Lyn(U!1).Rec(b_Y218~0!1,fab!2).Lig(hap~e!2,hap~e!3).Rec(fab!3,b_Y224~P) kpLynB1

# Lyn bound by its SH2 domain
Lyn(SH2!1).Rec(b_Y218~P!1,fab!2).Lig(hap~e!2,hap~e!3).Rec(fab!3,b_Y224~0) ->\
Lyn(SH2!1).Rec(b_Y218~P!1,fab!2).Lig(hap~e!2,hap~e!3).Rec(fab!3,b_Y224~P) kpLynB2

## Lyn phosphorylates Y65 and Y76 in the gamma subunit of the receptor. 
# Lyn bound by its unqiue domain
Lyn(U!1).Rec(b_Y218~0!1,fab!2).Lig(hap~e!2,hap~e!3).Rec(fab!3,g_Y65_Y76~0) ->\
Lyn(U!1).Rec(b_Y218~0!1,fab!2).Lig(hap~e!2,hap~e!3).Rec(fab!3,g_Y65_Y76~P) kpLynG1

# Lyn bound by its SH2 domain
Lyn(SH2!1).Rec(b_Y218~P!1,fab!2).Lig(hap~e!2,hap~e!3).Rec(fab!3,g_Y65_Y76~0) ->\
Lyn(SH2!1).Rec(b_Y218~P!1,fab!2).Lig(hap~e!2,hap~e!3).Rec(fab!3,g_Y65_Y76~P) kpLynG2

# Syk binds the dually phosphorylated gamma subunit of the receptor 
Syk(tSH2) + Rec(g_Y65_Y76~P) <-> Syk(tSH2!1).Rec(g_Y65_Y76~P!1) kfRecSyk,krRecSyk

## Lyn phosphorylates Syk
# Lyn bound by its unique domain 
Lyn(U!1).Rec(fab!2,b_Y218~0!1).Lig(hap~e!2,hap~e!3).Rec(fab!3,g_Y65_Y76~P!4).Syk(tSH2!4,Y346~0) ->\
Lyn(U!1).Rec(fab!2,b_Y218~0!1).Lig(hap~e!2,hap~e!3).Rec(fab!3,g_Y65_Y76~P!4).Syk(tSH2!4,Y346~P)  kpLynSyk1

# Lyn bound by its SH2 domain 
Lyn(SH2!1).Rec(fab!2,b_Y218~P!1).Lig(hap~e!2,hap~e!3).Rec(fab!3,g_Y65_Y76~P!4).Syk(tSH2!4,Y346~0) ->\
Lyn(SH2!1).Rec(fab!2,b_Y218~P!1).Lig(hap~e!2,hap~e!3).Rec(fab!3,g_Y65_Y76~P!4).Syk(tSH2!4,Y346~P)  kpLynSyk2

## Syk trans-phosphorylates the activation loop tyrosine of another Syk molecule 
# Syk unphosphorlyated on activation loop
Syk(tSH2!1,Y519_Y520~0).Rec(fab!2,g_Y65_Y76~P!1).Lig(hap~e!2,hap~e!3).Rec(fab!3,g_Y65_Y76~P!4).Syk(tSH2!4,Y519_Y520~0) ->\
Syk(tSH2!1,Y519_Y520~0).Rec(fab!2,g_Y65_Y76~P!1).Lig(hap~e!2,hap~e!3).Rec(fab!3,g_Y65_Y76~P!4).Syk(tSH2!4,Y519_Y520~P) kpSykSyk0

# Syk phosphorylated on activation loop 
Syk(tSH2!1,Y519_Y520~P).Rec(fab!2,g_Y65_Y76~P!1).Lig(hap~e!2,hap~e!3).Rec(fab!3,g_Y65_Y76~P!4).Syk(tSH2!4,Y519_Y520~0) ->\
Syk(tSH2!1,Y519_Y520~P).Rec(fab!2,g_Y65_Y76~P!1).Lig(hap~e!2,hap~e!3).Rec(fab!3,g_Y65_Y76~P!4).Syk(tSH2!4,Y519_Y520~P) kpSykSykP

## SH3 domain of Lyn binds PRS2 in Pag1
# Association when Lyn is free 
Lyn(U,SH3,SH2) + Pag1(PRS2,Y386_Y409) -> \ 
Lyn(U,SH3!1,SH2).Pag1(PRS2!1,Y386_Y409) kfPagLynSH3

# Association when Lyn is tethered to Pag1 by an SH2 domain-pY interaction
# Lyn, already tethered in Pag1 by SH2, binds Pag1 via SH3 domain
Lyn(U,SH3,SH2!2).Pag1(PRS2,Y386_Y409~P!2) -> \ 
Lyn(U,SH3!1,SH2!2).Pag1(PRS2!1,Y386_Y409~P!2) kfPagLynSH3_2

# Dissociation of Lyn SH3
Lyn(SH3!1,SH2).Pag1(PRS2!1,Y386_Y409) -> \ 
Lyn(SH3,SH2) + Pag1(PRS2,Y386_Y409)  krPagLynSH3


# SH2 domain of Lyn binds a pY docking site in Pag1
# Association when Lyn is free 
Lyn(U,SH3,SH2) + Pag1(PRS2,Y386_Y409~P) -> \ 
Lyn(U,SH3,SH2!2).Pag1(PRS2,Y386_Y409~P!2) kfPagLynSH2

# Association when Lyn is tethered to Pag1 via an SH3 domain-PRS interaction
Lyn(U,SH3!1,SH2).Pag1(PRS2!1,Y386_Y409~P) -> \ 
Lyn(U,SH3!1,SH2!2).Pag1(PRS2!1,Y386_Y409~P!2) kfPagLynSH2_2

# Dissociation of Lyn from Pag1, breaking two-point attachment 
# Because association of the Lyn SH3 domain with Pag1 PRS2 is rapid (relative to the lifetime of a pY-SH2 bond) when Lyn is tethered by its SH2 domain, 
# we omit dissociation of the SH2 domain alone, as a simplification. 
Lyn(SH3!1,SH2!2).Pag1(PRS2!1,Y386_Y409~P!2) -> \ 
Lyn(SH3,SH2) + Pag1(PRS2,Y386_Y409~P)  krPagLyn2point

# Lyn phosphorylates Y386 and Y409 in Pag1
Lyn(SH3!1,Y508).Pag1(PRS2!1,Y386_Y409~0) -> \
Lyn(SH3!1,Y508).Pag1(PRS2!1,Y386_Y409~P) kpLynPag                

# Lyn phosphorylates Y165 and Y183 in Pag1                      
Lyn(SH3,SH2!1,Y508).Pag1(Y165_Y183~0,Y386_Y409~P!1) -> \ 
Lyn(SH3,SH2!1,Y508).Pag1(Y165_Y183~P,Y386_Y409~P!1) kpLynPag  

Lyn(SH3!2,SH2!1,Y508).Pag1(PRS2!2,Y165_Y183~0,Y386_Y409~P!1) -> \ 
Lyn(SH3!2,SH2!1,Y508).Pag1(PRS2!2,Y165_Y183~P,Y386_Y409~P!1) kpLynPag  

Lyn(SH3!1,SH2,Y508).Pag1(PRS2!1,Y165_Y183~0) -> \ 
Lyn(SH3!1,SH2,Y508).Pag1(PRS2!1,Y165_Y183~P) kpLynPag  

Lyn(SH2!1,Y508).Pag1(Y317~0,Y386_Y409~P!1) -> \ 
Lyn(SH2!1,Y508).Pag1(Y317~P,Y386_Y409~P!1) kpLynPag 

# Lyn phosphorylates Y317 in Pag1                      
Lyn(SH3,SH2!1,Y508).Pag1(Y317~0,Y386_Y409~P!1) -> \ 
Lyn(SH3,SH2!1,Y508).Pag1(Y317~P,Y386_Y409~P!1) kpLynPag  

Lyn(SH3!2,SH2!1,Y508).Pag1(PRS2!2,Y317~0,Y386_Y409~P!1) -> \ 
Lyn(SH3!2,SH2!1,Y508).Pag1(PRS2!2,Y317~P,Y386_Y409~P!1) kpLynPag  

Lyn(SH3!1,SH2,Y508).Pag1(PRS2!1,Y317~0) -> \ 
Lyn(SH3!1,SH2,Y508).Pag1(PRS2!1,Y317~P) kpLynPag  


# SH2 domain of Csk binds pY317 docking site in Pag1
Csk(SH2) + Pag1(Y317~P) <-> \
Csk(SH2!3).Pag1(Y317~P!3) kfCskPag,krCskPag

# Csk cis phosphorylates Y508 in Lyn
Lyn(SH3,SH2!1,Y508~0).Pag1(Y386_Y409~P!1,Y317~P!2).Csk(SH2!2) ->\
Lyn(SH3,SH2!1,Y508~P).Pag1(Y386_Y409~P!1,Y317~P!2).Csk(SH2!2) kpCskLyn

Lyn(SH3!1,SH2,Y508~0).Pag1(PRS2!1,Y317~P!2).Csk(SH2!2) ->\
Lyn(SH3!1,SH2,Y508~P).Pag1(PRS2!1,Y317~P!2).Csk(SH2!2) kpCskLyn

Lyn(SH3!1,SH2!3,Y508~0).Pag1(PRS2!1,Y386_Y409~P!3,Y317~P!2).Csk(SH2!2) ->\
Lyn(SH3!1,SH2!3,Y508~P).Pag1(PRS2!1,Y386_Y409~P!3,Y317~P!2).Csk(SH2!2) kpCskLyn

# Fyn unique domain binds receptor 
Rec(b_Y218~0) + Fyn(U,SH3,SH2) ->\
Rec(b_Y218~0!1).Fyn(U!1,SH3,SH2) kfRecFyn1

# Fyn unique domain dissociates from receptor 
Rec(b_Y218~0!1).Fyn(U!1) ->\
Rec(b_Y218~0) + Fyn(U) krRecFyn1

# Fyn SH2 domain binds receptor 
Rec(b_Y218~P) + Fyn(U,SH3,SH2) ->\
Rec(b_Y218~P!1).Fyn(U,SH3,SH2!1) kfRecFyn2

# Fyn SH2 domain dissociates from receptor 
Rec(b_Y218~P!1).Fyn(SH2!1) ->\
Rec(b_Y218~P) + Fyn(SH2) krRecFyn2

# Fyn SH2 domain binds Fyn pY531, forming an intramolecular bond  
Fyn(U,SH3,SH2,Y531~P) -> Fyn(U,SH3,SH2!1,Y531~P!1) kfFynIn

# Fyn SH2 domain dissociates from pY531
Fyn(SH2!1,Y531~P!1) ->\
Fyn(SH2,Y531~P) krFynIn

# Fyn phosphorylates Y218 in the beta subunit of the receptor 
# Fyn bound by its unique domain
Fyn(U!1).Rec(b_Y218~0!1,fab!2).Lig(hap~e!2,hap~e!3).Rec(fab!3,b_Y218~0) ->\
Fyn(U!1).Rec(b_Y218~0!1,fab!2).Lig(hap~e!2,hap~e!3).Rec(fab!3,b_Y218~P) kpFynB1

# Fyn bound by its SH2 domain 
Fyn(SH2!1).Rec(b_Y218~P!1,fab!2).Lig(hap~e!2,hap~e!3).Rec(fab!3,b_Y218~0) -> Fyn(SH2!1).Rec(b_Y218~P!1,fab!2).Lig(hap~e!2,hap~e!3).Rec(fab!3,b_Y218~P) kpFynB2

# Fyn phosphorylates Y224 in the beta subunit of the receptor 
# Fyn bound by its unique domain
Fyn(U!1).Rec(b_Y218~0!1,fab!2).Lig(hap~e!2,hap~e!3).Rec(fab!3,b_Y224~0) ->\
Fyn(U!1).Rec(b_Y218~0!1,fab!2).Lig(hap~e!2,hap~e!3).Rec(fab!3,b_Y224~P) kpFynB1

# Fyn bound by its SH2 domain 
Fyn(SH2!1).Rec(b_Y218~P!1,fab!2).Lig(hap~e!2,hap~e!3).Rec(fab!3,b_Y224~0) -> Fyn(SH2!1).Rec(b_Y218~P!1,fab!2).Lig(hap~e!2,hap~e!3).Rec(fab!3,b_Y224~P) kpFynB2

# Fyn phosphorylates Y65 and Y76 in the gamma subunit of the receptor 
# Fyn bound by its unique domain
Fyn(U!1).Rec(b_Y218~0!1,fab!2).Lig(hap~e!2,hap~e!3).Rec(fab!3,g_Y65_Y76~0) ->\
Fyn(U!1).Rec(b_Y218~0!1,fab!2).Lig(hap~e!2,hap~e!3).Rec(fab!3,g_Y65_Y76~P) kpFynG1

# Fyn bound by its SH2 domain 
Fyn(SH2!1).Rec(b_Y218~P!1,fab!2).Lig(hap~e!2,hap~e!3).Rec(fab!3,g_Y65_Y76~0) ->\
Fyn(SH2!1).Rec(b_Y218~P!1,fab!2).Lig(hap~e!2,hap~e!3).Rec(fab!3,g_Y65_Y76~P) kpFynG2

## Fyn phosphorylates Syk
# Fyn bound by its unique domain 
Fyn(U!1).Rec(fab!2,b_Y218~0!1).Lig(hap~e!2,hap~e!3).Rec(fab!3,g_Y65_Y76~P!4).Syk(tSH2!4,Y346~0) ->\
Fyn(U!1).Rec(fab!2,b_Y218~0!1).Lig(hap~e!2,hap~e!3).Rec(fab!3,g_Y65_Y76~P!4).Syk(tSH2!4,Y346~P)  kpFynSyk1

# Fyn bound by its SH2 domain 
Fyn(SH2!1).Rec(fab!2,b_Y218~P!1).Lig(hap~e!2,hap~e!3).Rec(fab!3,g_Y65_Y76~P!4).Syk(tSH2!4,Y346~0) ->\
Fyn(SH2!1).Rec(fab!2,b_Y218~P!1).Lig(hap~e!2,hap~e!3).Rec(fab!3,g_Y65_Y76~P!4).Syk(tSH2!4,Y346~P)  kpFynSyk2

## SH3 domain of Fyn binds PRS1 in Pag1
# Association when Fyn is free 
Fyn(U,SH3,SH2) + Pag1(PRS1,Y165_Y183) -> \ 
Fyn(U,SH3!1,SH2).Pag1(PRS1!1,Y165_Y183) kfPagFynSH3

# Association when Fyn is tethered to Pag1 via an SH2 domain-pY interaction
Fyn(U,SH3,SH2!2).Pag1(PRS1,Y165_Y183~P!2) -> \ 
Fyn(U,SH3!1,SH2!2).Pag1(PRS1!1,Y165_Y183~P!2) kfPagFynSH3_2

# Dissociation of Fyn SH3 
Fyn(SH3!1,SH2).Pag1(PRS1!1,Y165_Y183) -> \ 
Fyn(SH3,SH2) + Pag1(PRS1,Y165_Y183)  krPagFynSH3

## SH2 domain of Fyn binds a pY in Pag1
# Association when Fyn is free
Fyn(U,SH3,SH2) + Pag1(PRS1,Y165_Y183~P) -> \ 
Fyn(U,SH3,SH2!2).Pag1(PRS1,Y165_Y183~P!2) kfPagFynSH2

# Association when Fyn is tethered to Pag1 via SH3 domain-PRS interaction
Fyn(U,SH3!1,SH2).Pag1(PRS1!1,Y165_Y183~P) -> \ 
Fyn(U,SH3!1,SH2!2).Pag1(PRS1!1,Y165_Y183~P!2) kfPagFynSH2_2

# Dissociation of Fyn from Pag1, breaking two-point attachment 
Fyn(SH3!1,SH2!2).Pag1(PRS1!1,Y165_Y183~P!2) -> \ 
Fyn(SH3,SH2) + Pag1(PRS1,Y165_Y183~P)  krPagFyn2point

# Fyn phosphorylates Y386 and Y409 in Pag1
Fyn(SH3,SH2!1,Y531).Pag1(Y386_Y409~0,Y165_Y183~P!1) -> \ 
Fyn(SH3,SH2!1,Y531).Pag1(Y386_Y409~P,Y165_Y183~P!1) kpFynPag

Fyn(SH3!2,SH2!1,Y531).Pag1(PRS1!2,Y386_Y409~0,Y165_Y183~P!1) -> \ 
Fyn(SH3!2,SH2!1,Y531).Pag1(PRS1!2,Y386_Y409~P,Y165_Y183~P!1) kpFynPag

Fyn(SH3!1,SH2,Y531).Pag1(PRS1!1,Y386_Y409~0) -> \ 
Fyn(SH3!1,SH2,Y531).Pag1(PRS1!1,Y386_Y409~P) kpFynPag

# Fyn phosphorylates Y317 in Pag1
Fyn(SH3,SH2!1,Y531).Pag1(Y317~0,Y165_Y183~P!1) -> \ 
Fyn(SH3,SH2!1,Y531).Pag1(Y317~P,Y165_Y183~P!1) kpFynPag

Fyn(SH3!2,SH2!1,Y531).Pag1(PRS1!2,Y317~0,Y165_Y183~P!1) -> \ 
Fyn(SH3!2,SH2!1,Y531).Pag1(PRS1!2,Y317~P,Y165_Y183~P!1) kpFynPag

Fyn(SH3!1,SH2,Y531).Pag1(PRS1!1,Y317~0) -> \ 
Fyn(SH3!1,SH2,Y531).Pag1(PRS1!1,Y317~P) kpFynPag

# Csk cis phosphorylates Y531 in Fyn
Fyn(SH3,SH2!1,Y531~0).Pag1(Y165_Y183~P!1,Y317~P!2).Csk(SH2!2) ->\
Fyn(SH3,SH2!1,Y531~P).Pag1(Y165_Y183~P!1,Y317~P!2).Csk(SH2!2) kpCskFyn

Fyn(SH3!1,SH2,Y531~0).Pag1(PRS1!1,Y317~P!2).Csk(SH2!2) ->\
Fyn(SH3!1,SH2,Y531~P).Pag1(PRS1!1,Y317~P!2).Csk(SH2!2) kpCskFyn

Fyn(SH3!1,SH2!3,Y531~0).Pag1(PRS1!1,Y165_Y183~P!3,Y317~P!2).Csk(SH2!2) ->\
Fyn(SH3!1,SH2!3,Y531~P).Pag1(PRS1!1,Y165_Y183~P!3,Y317~P!2).Csk(SH2!2) kpCskFyn


# Syk phosphorylates Lat Y136
Syk(tSH2!+,PTK) + Lat(Y136~0) -> Syk(tSH2!+,PTK!1).Lat(Y136~0!1) kfSykLat
Syk(PTK!1).Lat(Y136~0!1) -> Syk(PTK) + Lat(Y136~0) krSykLat
Syk(PTK!1,Y519_Y520~P).Lat(Y136~0!1) -> Syk(PTK,Y519_Y520~P) + Lat(Y136~P) kpSykLat2
Syk(PTK!1,Y519_Y520~0).Lat(Y136~0!1) -> Syk(PTK,Y519_Y520~0) + Lat(Y136~P) kpSykLat1


# Lat pY136 binds Plcg1
Lat(Y136~P) + Plcg1(SH2) <-> Lat(Y136~P!1).Plcg1(SH2!1) kfLatPlcg,krLatPlcg

# Syk phosphorylates Lat Y175
Syk(tSH2!+,PTK) + Lat(Y175~0) -> Syk(tSH2!+,PTK!1).Lat(Y175~0!1) kfSykLat
Syk(PTK!1).Lat(Y175~0!1) -> Syk(PTK) + Lat(Y175~0) krSykLat
Syk(PTK!1,Y519_Y520~P).Lat(Y175~0!1) -> Syk(PTK,Y519_Y520~P) + Lat(Y175~P) kpSykLat2
Syk(PTK!1,Y519_Y520~0).Lat(Y175~0!1) -> Syk(PTK,Y519_Y520~0) + Lat(Y175~P) kpSykLat1

# Lat pY175 binds Grb2
Lat(Y175~P) + Grb2(SH2) <-> Lat(Y175~P!1).Grb2(SH2!1) kfLatGrb2,krLatGrb2

# Lat pY175 binds Grap2
Lat(Y175~P) + Grap2(SH2) <-> Lat(Y175~P!1).Grap2(SH2!1) kfLatGrap2,krLatGrap2

# Grap2 binds Lcp2
Grap2(SH3) + Lcp2(RxxK) <-> Grap2(SH3!1).Lcp2(RxxK!1) kfGrap2Lcp2,krGrap2Lcp2

# Grb2 binds Gab2
Grb2(cSH3) + Gab2(PRS) <-> Grb2(cSH3!1).Gab2(PRS!1) kfGrb2Gab2,krGrb2Gab2

# Lcp2 binds Plcg1
Lcp2(PRS) + Plcg1(SH3) <-> Lcp2(PRS!1).Plcg1(SH3!1) kfLcp2Plcg1,krLcp2Plcg1

# Fyn phosphorylates Gab2
Fyn(U!+,SH2,PTK) + Lat(Y175~P!1).Grb2(SH2!1,cSH3!2).Gab2(PRS!2,Y441~0) ->\
Fyn(U!+,SH2,PTK!3).Lat(Y175~P!1).Grb2(SH2!1,cSH3!2).Gab2(PRS!2,Y441~0!3)  kfFynGab2

Rec(b_Y218~P!4).Fyn(U,SH2!4,PTK) + Lat(Y175~P!1).Grb2(SH2!1,cSH3!2).Gab2(PRS!2,Y441~0) ->\
Rec(b_Y218~P!4).Fyn(U,SH2!4,PTK!3).Lat(Y175~P!1).Grb2(SH2!1,cSH3!2).Gab2(PRS!2,Y441~0!3)  kfFynGab2

Fyn(PTK!1).Gab2(Y441~0!1) -> Fyn(PTK) + Gab2(Y441~0) krFynGab2

Fyn(PTK!1).Gab2(Y441~0!1) -> Fyn(PTK) + Gab2(Y441~P) kpFynGab2

# Gab2 binds PI 3-kinase
Gab2(Y441~P) + Pi3k(p85_SH2) <-> Gab2(Y441~P!1).Pi3k(p85_SH2!1) kfGab2Pi3k,krGab2Pi3k

# PI 3-kinase generates PIP3
Lat(Y175~P!1).Grb2(SH2!1,cSH3!2).Gab2(PRS!2,Y441~P!3).Pi3k(p85_SH2!3,PI3Kc) + PI45P2(bind) ->\
Lat(Y175~P!1).Grb2(SH2!1,cSH3!2).Gab2(PRS!2,Y441~P!3).Pi3k(p85_SH2!3,PI3Kc!4).PI45P2(bind!4) kfPi3kPip2

Pi3k(PI3Kc!1).PI45P2(bind!1) -> Pi3k(PI3Kc) + PI45P2(bind) krPi3kPip2

Pi3k(PI3Kc!1).PI45P2(bind!1) -> Pi3k(PI3Kc) + PI345P3(bind) + PI45P2(bind) kpPi3k 
Pi3k(PI3Kc!1).PI45P2(bind!1) -> Pi3k(PI3Kc) + PI345P3(bind) kpPi3k DeleteMolecules


# Btk binds PIP3
Btk(PH) + PI345P3(bind) <-> Btk(PH!1).PI345P3(bind!1) kfBtkPip3,krBtkPip3

# Btk phosphorylates Plcg1
Btk(PH!+,PTK) + Plcg1(SH2!+,Y783~0) -> Btk(PH!+,PTK!1).Plcg1(SH2!+,Y783~0!1) kfBtkPlcg
Btk(PTK!1).Plcg1(Y783~0!1) -> Btk(PTK) + Plcg1(Y783~0) krBtkPlcg
Btk(PTK!1).Plcg1(Y783~0!1) -> Btk(PTK) + Plcg1(Y783~P) kpBtkPlcg

# Inpp5d binds phosphorylated Y224 in the beta subunit of the receptor
Inpp5d(SH2,C2) + Rec(b_Y224~P) -> Inpp5d(SH2!1,C2).Rec(b_Y224~P!1) kfShipRec
Inpp5d(IPP,C2!+) + Rec(b_Y224~P) -> Inpp5d(IPP!1,C2!+).Rec(b_Y224~P!1) 100*kfShipRec
Inpp5d(SH2!1).Rec(b_Y224~P!1) -> Inpp5d(SH2) + Rec(b_Y224~P) krShipRec

Inpp5d(SH2!+,IPP) + PI345P3(bind) <-> Inpp5d(SH2!+,IPP!1).PI345P3(bind!1) kfShipPip3,krShipPip3
Inpp5d(SH2!+,IPP!1).PI345P3(bind!1) -> Inpp5d(SH2!+,IPP) 0.01*kdpShipPip3 DeleteMolecules

PI345P3(bind) + Sink() -> Sink() 0.001*kdpShipPip3 DeleteMolecules

# Other lipid reactions
PI345P3(bind) -> PI45P2(bind) kPten DeleteMolecules 
PI4P() -> PI45P2(bind) kfP5 DeleteMolecules 
PI45P2(bind) -> PI4P() krP5 DeleteMolecules
# Nonspecific phosphorylation and dephosphorylation

Rec(b_Y218~0) -> Rec(b_Y218~P) p
Rec(b_Y218~P) -> Rec(b_Y218~0) dp

Rec(b_Y224~0) -> Rec(b_Y224~P) p
Rec(b_Y224~P) -> Rec(b_Y224~0) dp

Rec(g_Y65_Y76~0) -> Rec(g_Y65_Y76~P) p
Rec(g_Y65_Y76~P) -> Rec(g_Y65_Y76~0) dp

Lyn(Y508~0) -> Lyn(Y508~P) p
Lyn(Y508~P) -> Lyn(Y508~0) dp

Fyn(Y531~0) -> Fyn(Y531~P) p 
Fyn(Y531~P) -> Fyn(Y531~0) dp 

Syk(Y346~0) -> Syk(Y346~P) p 
Syk(Y346~P) -> Syk(Y346~0) dp 

Syk(Y519_Y520~0) -> Syk(Y519_Y520~P) p
Syk(Y519_Y520~P) -> Syk(Y519_Y520~0) dp

Pag1(Y317~0) -> Pag1(Y317~P) p 
Pag1(Y317~P) -> Pag1(Y317~0) dp 

Pag1(Y165_Y183~0) -> Pag1(Y165_Y183~P) p
Pag1(Y165_Y183~P) -> Pag1(Y165_Y183~0) dp

Pag1(Y386_Y409~0) -> Pag1(Y386_Y409~P) p
Pag1(Y386_Y409~P) -> Pag1(Y386_Y409~0) dp 

Gab2(Y441~0) -> Gab2(Y441~P) p
Gab2(Y441~P) -> Gab2(Y441~0) dp

Lat(Y136~0) -> Lat(Y136~P) p
Lat(Y136~P) -> Lat(Y136~0) dp

Lat(Y175~0) -> Lat(Y175~P) p
Lat(Y175~P) -> Lat(Y175~0) dp

Plcg1(Y783~0) -> Plcg1(Y783~P) p
Plcg1(Y783~P) -> Plcg1(Y783~0) dp


end reaction rules 

begin observables
Molecules Lat_pY136 Lat(Y136~P!?)
Molecules Lat_pY175 Lat(Y175~P!?)
Molecules Rec_pY218 Rec(b_Y218~P!?)
Molecules Rec_pY224 Rec(b_Y224~P!?)
Molecules Rec_pY65_Y76 Rec(g_Y65_Y76~P!?)
Molecules Syk_pY346 Syk(Y346~P!?)
Molecules Gab2_pY441 Gab2(Y441~P!?)
Molecules PI3K_recruited Lat(Y175~P!1).Grb2(SH2!1,cSH3!2).Gab2(PRS!2,Y441~P!3).Pi3k(p85_SH2!3)
Molecules PI345P3	PI345P3(bind!?)

Molecules Plcg1_pY783	Plcg1(Y783~P!?)
Molecules LynUbound Lyn(U!+)
Molecules LynSH2bound	Lyn(SH2!+)
Molecules Shipbound Inpp5d(SH2!+)
Molecules Plc_pip2 Plcg1(PLC!1).PI45P2(bind!1) 
Molecules Lat_Plc Lat(Y136~P!1).Plcg1(SH2!1)


Molecules IP3	IP3()
Molecules PI34P2	PI34P2(bind!?)
Molecules PI45P2	PI45P2(bind!?)

Molecules Pag_Y165 Pag1(Y165_Y183~P!?)
Molecules Pag_Y409 Pag1(Y386_Y409~P!?)
Molecules LynIn	  Lyn(SH2!1,Y508~P!1)
Molecules FynIn Fyn(SH2!1,Y531~P!1)
Molecules Lyn_pY508 Lyn(Y508~P!?)
Molecules Fyn_pY508 Fyn(Y531~P!?)

Molecules Btk_recruited Btk(PH!+)
# Free ligand
Molecules LigFree  Lig(hap,hap)

# Crosslinked receptor dimer 
Molecules Crosslinks Lig(hap~e!1,hap~e!2).Rec(fab!1).Rec(fab!2)

# Ligand with both haptens buried
Molecules DNP_exposed_0_of_2	   Lig(hap~b!?,hap~b!?)

# Ligand with one hapten exposed
Molecules  DNP_exposed_1_of_2	   Lig(hap~b!?,hap~e!?)

# Ligand with both haptens exposed
Molecules  DNP_exposed_2_of_2	   Lig(hap~e!?,hap~e!?)

# Total ligand
Molecules LigTotal Lig(hap!?,hap!?)

Molecules Syk_pY519_520 Syk(Y519_Y520~P)

end observables

writeXML();
