# Supplementary material for: An Interaction Library for the FcεRI Signaling Network
Source: Front Immunol. 2014 Apr 15;5:172. doi: 10.3389/fimmu.2014.00172 (PMC3995055; doi:10.3389/fimmu.2014.00172)
Supplement: Supplementary file 1 [file Data_Sheet_1.ZIP › ChylekLA_SupplementaryFiles/ChylekLA_SupplementaryFile4.rnf]

-xml ChylekLA_SupplementaryFile1.xml

begin
sim 1000 1000

set kfl 4.7e-3 

update

sim 300 300

end
