# Supplementary material for: An Interaction Library for the FcεRI Signaling Network
Source: Front Immunol. 2014 Apr 15;5:172. doi: 10.3389/fimmu.2014.00172 (PMC3995055; doi:10.3389/fimmu.2014.00172)
Supplement: Supplementary file 1 [file Data_Sheet_1.ZIP › ChylekLA_SupplementaryFiles/File2b.bngl]

# Example Model 1 (without Gab2 positive feedback) from "An interaction library for the Fc(epsilon)RI signaling network."
# L.A. Chylek, W.S. Hlavacek, D.A. Holowka, and B.A. Baird


begin molecule types

Lat(Y136~0~P,Y175~0~P)
Grb2(SH2,cSH3) 
Gab2(PRS,PH,Y441~0~P)
PI3K(SH2,cat)
Plcg1(SH2,cat,Y783~0~P) 
PI(OH3~0~P,OH4~0~P,OH5~0~P,head~0~1) 
Btk(PH,cat) 
Syk(cat) 
Fyn(cat) 
pre 
zero
stim
end molecule types

begin observables
# Lat pY175
Molecules pY175 Lat(Y175~P!?)

# Lat pY136
Molecules pY136 Lat(Y136~P!?)

# Active Plcg1
Molecules actPlcg Plcg1(SH2!+,Y783~P)

# Active Btk
Molecules Btkrec Btk(PH!+)

# Gab2 pY441
Molecules pGab Gab2(Y441~P!?)

# Lat-associated PI3K
Molecules PI3K_Lat PI3K().Lat()

# IP3
Molecules IP3    PI(OH3~0!?,OH4~P,OH5~P,head~0!?)

# PIP3 
Molecules PIP3  PI(OH3~P!?,OH4~P,OH5~P,head~1!?)

# PIP2 
Molecules PIP2  PI(OH3~0!?,OH4~P,OH5~P,head~1!?)

Molecules Syktot Syk()

Molecules Fyntot Fyn()

Molecules stim stim()
end observables

begin parameters

NA		6.022e23		# Avogadro's number; molecules/mole.
celldensity	1e9			# Cells/L
Fx     		1 	 	  	# Fraction of cell volume to simuate; unitless. 
ECFvol          1/(celldensity)		# Extracellular volume; L/cell.
simECFvol       ECFvol*Fx		# Simulated fraction of extracellular volume; L. 
Cellvol         1.4e-12			# Cytoplasmic volume; L. Value from Faeder et al. (2003) 
simCellvol	Cellvol*Fx		# Simulated fraction of cell volume; L.  
ProteinTot	3e5			# Protein copy number per cell. 
SimProteinTot	Fx*ProteinTot		# Simulated fraction of protein copy number. 
ActiveKinase0 0.01*SimProteinTot
ActiveKinase1 0.5*SimProteinTot
ActiveKinase2 0.1*SimProteinTot
ActiveKinase3 0.05*SimProteinTot
Sykact ActiveKinase2
kcSyk 100
kcFyn 100
KD1  79e-9*NA*simCellvol
KD2 62e-9*NA*simCellvol
krSH2 0.12
kfSH2_1 krSH2/KD1 
kfSH2_2 krSH2/KD2 
kfPH 1.4e6/(NA*simCellvol)
krPH 1
kfSH3 1e6/(NA*simCellvol)
kfSH3_3D 1e6/(NA*simCellvol)
kfSH3_2D 100*kfSH3_3D
krSH3 1
kcBtk 1e-3
kfP 1e9/(NA*simCellvol)
krP 1
kcP 10
kDeg 0.1
kPten 0.1
kX 5e-3
ksynthS  0.5*SimProteinTot # This number will be the steady-state level of active Syk when stimulus (stim) is set to 1 
kdegS 1
ksynthF 0.5*SimProteinTot # This number will be the steady-state level of active Fyn when stimulus (stim) is set to 1
kdegF 1
stimtot 0 # stimulation level (stimtot) can take values between 0 and 1
end parameters

begin functions
# A logistic growth function is used to model replenishment of PIP2 through, e.g., activity of PIP5 kinase. 
Replenish() = kX*PIP2*(1-PIP2/SimProteinTot) 

end functions


begin species

# All molecules except active Syk and active Fyn are assumed to be present at the same concentration 
Lat(Y136~0,Y175~0) SimProteinTot
Grb2(SH2,cSH3) SimProteinTot
Gab2(PRS,PH,Y441~0) SimProteinTot
PI3K(SH2,cat) SimProteinTot
Plcg1(SH2,cat,Y783~0) SimProteinTot
PI(OH3~0,OH4~P,OH5~P,head~1) SimProteinTot
Btk(PH,cat) SimProteinTot
pre SimProteinTot

# Active Syk and active Fyn have an initial concentration of 0, which is changed after a period of equilibration.
# See simulation commands at end of file for more information. 
Syk(cat) 0
Fyn(cat) 0 

stim stimtot
end species

begin reaction rules
# Syk is synthesized
stim -> stim + Syk(cat) ksynthS
# Syk is degraded
Syk(cat) -> zero kdegS
# Fyn is synthesized
stim -> stim + Fyn(cat) ksynthF
# Fyn is degraded
Fyn(cat) -> zero kdegF

# Syk phosphorylates LAT Y136
Lat(Y136~0) + Syk(cat) <-> Lat(Y136~0!1).Syk(cat!1) kfSH3,krSH3
Lat(Y136~0!1).Syk(cat!1) ->Lat(Y136~P) + Syk(cat)  kcSyk

# Syk phosphorylates LAT Y175
Lat(Y175~0) + Syk(cat) <-> Lat(Y175~0!1).Syk(cat!1) kfSH3,krSH3
Lat(Y175~0!1).Syk(cat!1) ->Lat(Y175~P) + Syk(cat)  kcSyk

# Lat pY136 binds Plcg1
Lat(Y136~P) + Plcg1(SH2) <-> Lat(Y136~P!1).Plcg1(SH2!1) kfSH2_2,krSH2

# Lat pY175 binds Grb2
Lat(Y175~P) + Grb2(SH2) <-> Lat(Y175~P!1).Grb2(SH2!1) kfSH2_1,krSH2

# Fyn phosphorylates Gab2
#   Binding Gab2.Grb2.Lat, Gab2 PH domain free
Lat(Y175~P!1).Grb2(SH2!1,cSH3!2).Gab2(PRS!2,PH,Y441~0) + Fyn(cat) ->Lat(Y175~P!1).Grb2(SH2!1,cSH3!2).Gab2(PRS!2,PH,Y441~0!3).Fyn(cat!3)  kfSH3
#   Binding Gab2.Grb2.Lat, Gab2 PH domain bound
Lat(Y175~P!1).Grb2(SH2!1,cSH3!2).Gab2(PRS!2,PH!+,Y441~0) + Fyn(cat) ->Lat(Y175~P!1).Grb2(SH2!1,cSH3!2).Gab2(PRS!2,PH!+,Y441~0!3).Fyn(cat!3)  kfSH3
#   Binding Gab2.PIP3, Gab2 PRS free
Gab2(PRS,PH!+,Y441~0) + Fyn(cat) -> Gab2(PRS,PH!+,Y441~0!1).Fyn(cat!1) kfSH3
#   Binding Gab2.PIP3, Gab2 PRS bound to Grb2, but Grb2 not bound to Lat
Grb2(SH2,cSH3!2).Gab2(PRS!2,PH!+,Y441~0) + Fyn(cat) -> Grb2(SH2,cSH3!2).Gab2(PRS!2,PH!+,Y441~0!1).Fyn(cat!1) kfSH3 

#   Unbinding 
Gab2(Y441~0!1).Fyn(cat!1) -> Gab2(Y441~0) + Fyn(cat) krSH3

#   Phosphorylation 
Gab2(Y441~0!1).Fyn(cat!1) -> Gab2(Y441~P) + Fyn(cat) kcFyn

# Gab2 associates with Grb2
#   Grb2 is cytosolic and Gab2 is membrane associated
Grb2(SH2,cSH3)+Gab2(PRS,PH!+)->Grb2(SH2,cSH3!1).Gab2(PRS!1,PH!+) kfSH3_3D
#   Grb2 is membrane associated and Gab2 is cytosolic
Grb2(SH2!+,cSH3)+Gab2(PRS,PH)->Grb2(SH2!+,cSH3!1).Gab2(PRS!1,PH) kfSH3_3D
#   Grb2 is cytosolic and Gab2 is cytosolic
Grb2(SH2,cSH3)+Gab2(PRS,PH)->Grb2(SH2,cSH3!1).Gab2(PRS!1,PH) kfSH3_3D
#   Grb2 is membrane associated and Gab2 is membrane associated
Grb2(SH2!+,cSH3)+Gab2(PRS,PH!+)->Grb2(SH2!+,cSH3!1).Gab2(PRS!1,PH!+) kfSH3_2D

# Gab2 dissociates from Grb2
Grb2(cSH3!1).Gab2(PRS!1)->Grb2(cSH3)+Gab2(PRS) krSH3

# Gab2 binds PI3K 
Gab2(Y441~P) + PI3K(SH2) <-> Gab2(Y441~P!1).PI3K(SH2!1) kfSH2_1,krSH2


# PI3K generates PIP3
#   PI3K.Gab2.Grb2.Lat binds PIP3. Gab2 PH is *not* bound 
Lat(Y175~P!1).Grb2(SH2!1,cSH3!2).Gab2(PRS!2,PH,Y441~P!3).PI3K(SH2!3,cat) + PI(OH3~0,OH4~P,OH5~P,head~1) -> Lat(Y175~P!1).Grb2(SH2!1,cSH3!2).Gab2(PRS!2,PH,Y441~P!3).PI3K(SH2!3,cat!4).PI(OH3~0!4,OH4~P,OH5~P,head~1) kfP
#   PI3K.Gab2.Grb2.Lat binds PIP3. Gab2 PH *is* bound. 
Lat(Y175~P!1).Grb2(SH2!1,cSH3!2).Gab2(PRS!2,PH!+,Y441~P!3).PI3K(SH2!3,cat) + PI(OH3~0,OH4~P,OH5~P,head~1) -> Lat(Y175~P!1).Grb2(SH2!1,cSH3!2).Gab2(PRS!2,PH!+,Y441~P!3).PI3K(SH2!3,cat!4).PI(OH3~0!4,OH4~P,OH5~P,head~1) kfP
#   PI3K.Gab2.PIP3 binds PIP3. Gab2 PRS is not bound. 
Gab2(PRS,PH!+,Y441~P!3).PI3K(SH2!3,cat) + PI(OH3~0,OH4~P,OH5~P,head~1) -> Gab2(PRS,PH!+,Y441~P!3).PI3K(SH2!3,cat!2).PI(OH3~0!2,OH4~P,OH5~P,head~1) kfP
#   PI3K.Gab2.PIP3 binds PIP3. Gab2 PRS is bound but Grb2 is not bound to Lat. 
Grb2(SH2,cSH3!2).Gab2(PRS!2,PH!+,Y441~P!3).PI3K(SH2!3,cat) + PI(OH3~0,OH4~P,OH5~P,head~1) -> Grb2(SH2,cSH3!2).Gab2(PRS!2,PH!+,Y441~P!3).PI3K(SH2!3,cat!4).PI(OH3~0!4,OH4~P,OH5~P,head~1) kfP

#   Unbinding 
PI3K(cat!4).PI(OH3~0!4,OH4~P,OH5~P,head~1) -> PI3K(cat) + PI(OH3~0,OH4~P,OH5~P,head~1) krP

#   Phosphorylation
PI3K(cat!4).PI(OH3~0!4,OH4~P,OH5~P,head~1) -> PI3K(cat) + PI(OH3~P,OH4~P,OH5~P,head~1) kcP

# Btk binds PIP3 
PI(OH3~P,OH4~P,OH5~P,head~1) + Btk(PH) <-> PI(OH3~P,OH4~P,OH5~P,head~1!1).Btk(PH!1) kfPH,krPH

# Btk phosphorylates Plcg1
#   Binding 
Btk(PH!+,cat) + Plcg1(SH2!+,Y783~0) -> Btk(PH!+,cat!1).Plcg1(SH2!+,Y783~0!1) kfSH3
#   Unbinding 
Btk(cat!1).Plcg1(Y783~0!1) -> Btk(cat) + Plcg1(Y783~0) krSH3
#   Phosphorylation 
Btk(cat!1).Plcg1(Y783~0!1) -> Btk(cat) + Plcg1(Y783~P) kcSyk


# Plcg1 generates IP3
#   Binding 
Plcg1(cat,SH2!+,Y783~P) + PI(OH3~0,OH4~P,OH5~P,head~1) -> Plcg1(cat!1,SH2!+,Y783~P).PI(OH3~0,OH4~P,OH5~P,head~1!1) 10*kfP
#   Unbinding 
Plcg1(cat!1).PI(head~1!1) -> Plcg1(cat) + PI(head~1) krP
#   Catalysis 
Plcg1(cat!1).PI(head~1!1) -> Plcg1(cat) + PI(head~0) kcP


# IP3 is cleared
PI(OH3~0,OH4~P,OH5~P,head~0) -> zero kDeg

# PIP3 is dephosphorylated to PIP2
PI(OH3~P,OH4~P,OH5~P,head~1) -> PI(OH3~0,OH4~P,OH5~P,head~1) kPten

# PIP2 is replenished. "pre" represents a precursor molecule. Replenish() is a functional rate law defined in the "functions" block above. 
pre -> pre + PI(OH3~0,OH4~P,OH5~P,head~1) max(0,Replenish())

# Dephosphorylation reactions 
Lat(Y175~P) -> Lat(Y175~0) 5
Lat(Y136~P) -> Lat(Y136~0) 5
Gab2(Y441~P) -> Gab2(Y441~0) 5
Plcg1(Y783~P) -> Plcg1(Y783~0) 5 
end reaction rules

# Generate reaction network from rule set 
generate_network({overwrite=>1});

# Execution of following command performs equilibration before Syk and Fyn are added as inputs  
simulate_ode({suffix=>0,t_end=>1000,n_steps=>1000});

saveConcentrations();
resetConcentrations();

# The stimulus level is set below. Additional simulation commands can then be added.
setConcentration("stim()","stimtot")
